# Supplementary material for: Development of a Predictive Model for Optimization of Embryo Transfer Timing Using Blood-Based microRNA Expression Profile
Source: Int J Mol Sci. 2023 Dec 20;25(1):76. doi: 10.3390/ijms25010076 (PMC10779357; doi:10.3390/ijms25010076)
Supplement: Supplementary file 1 [file ijms-25-00076-s001.zip]

Archive with 1 entries (1 files):
- ijms-2716971-supplementary.pdf
